# Supplementary material for: Antimycobacterial Activity of Essential Oils from Bulgarian Rosa Species Against Phylogenomically Different Mycobacterium tuberculosis Strains
Source: Pharmaceutics. 2024 Oct 29;16(11):1393. doi: 10.3390/pharmaceutics16111393 (PMC11597806; doi:10.3390/pharmaceutics16111393)
Supplement: Supplementary file 1 [file pharmaceutics-16-01393-s001.zip]

Archive with 3 entries (2 files):
- pharmaceutics-3174462-supplementary/
- pharmaceutics-3174462-supplementary/Fig. S1. Rose oils GC analysis.pdf
- pharmaceutics-3174462-supplementary/Table S1 - R1.pdf
